# Supplementary material for: The Added Value of Endoscopic Micro-Inspection in Microvascular Decompression for Trigeminal Neuralgia and Hemifacial Spasm: Literature Review and Single-Center Experience
Source: Neurol Int. 2026 Mar 31;18(4):66. doi: 10.3390/neurolint18040066 (PMC13119251; doi:10.3390/neurolint18040066)
Supplement: Supplementary file 1 [file neurolint-18-00066-s001.zip]

Archive with 1 entries (1 files):
- neurolint-4186421-supplementary.pdf
